# Supplementary material for: Predicting Health-Related Quality of Life Using Social Determinants of Health: A Machine Learning Approach with the All of Us Cohort
Source: Bioengineering (Basel). 2025 Feb 9;12(2):166. doi: 10.3390/bioengineering12020166 (PMC11851811; doi:10.3390/bioengineering12020166)
Supplement: Supplementary file 1 [file bioengineering-12-00166-s001.zip]

Archive with 1 entries (1 files):
- bioengineering-3451424-supplementary.pdf
